# Supplementary material for: Analysis of Serum Biochemical Indexes, Egg Quality, and Liver Transcriptome in Laying Hens Fed Diets Supplemented with Gynostemma pentaphyllum Powder
Source: Genes (Basel). 2021 Nov 30;12(12):1942. doi: 10.3390/genes12121942 (PMC8701024; doi:10.3390/genes12121942)
Supplement: Supplementary file 1 [file genes-12-01942-s001.zip]

Archive with 5 entries (4 files):
- Supplementary Materials/
- Supplementary Materials/Supplementary Table S1 The primer for qRT-PCR validation .xlsx
- Supplementary Materials/Supplementary Table S2 Quality control results and high-quality clean reads obtained for each sample.xlsx
- Supplementary Materials/Supplementary Table S3 Differentially expressed genes between EG and CG.xlsx
- Supplementary Materials/~$Supplementary Table S3 Differentially expressed genes between EG and CG.xlsx
